# Supplementary material for: Blocking SHP2 benefits FGFR2 inhibitor and overcomes its resistance in FGFR2-amplified gastric cancer
Source: eLife. 2026 Mar 23;14:RP104060. doi: 10.7554/eLife.104060 (PMC13008354; doi:10.7554/eLife.104060)
Supplement: Figure 2—source data 2. [file elife-104060-fig2-data2.zip]

Archive with 215 entries (156 files):
- Figure 2-source data 2/
- Figure 2-source data 2/2E/
- Figure 2-source data 2/2E/1h/
- Figure 2-source data 2/2E/1h/AKT/
- Figure 2-source data 2/2E/1h/AKT/akt merge.Tif
- Figure 2-source data 2/2E/1h/AKT/akt white.Tif
- Figure 2-source data 2/2E/1h/AKT/akt.Tif
- Figure 2-source data 2/2E/1h/ERK/
- Figure 2-source data 2/2E/1h/ERK/erk merge.Tif
- Figure 2-source data 2/2E/1h/ERK/erk white.Tif
- Figure 2-source data 2/2E/1h/ERK/erk.Tif
- Figure 2-source data 2/2E/1h/FGFR2/
- Figure 2-source data 2/2E/1h/FGFR2/1 fgfr2 merge.Tif
- Figure 2-source data 2/2E/1h/FGFR2/1 fgfr2 white.Tif
- Figure 2-source data 2/2E/1h/FGFR2/1 fgfr2.Tif
- Figure 2-source data 2/2E/1h/GAPDH/
- Figure 2-source data 2/2E/1h/GAPDH/1 gap merge.Tif
- Figure 2-source data 2/2E/1h/GAPDH/1 gap white.Tif
- Figure 2-source data 2/2E/1h/GAPDH/1 gap.Tif
- Figure 2-source data 2/2E/1h/mTOR/
- Figure 2-source data 2/2E/1h/mTOR/1 mtor merge.Tif
- Figure 2-source data 2/2E/1h/mTOR/1 mtor white.Tif
- Figure 2-source data 2/2E/1h/mTOR/1 mtor.Tif
- Figure 2-source data 2/2E/1h/p-AKT/
- Figure 2-source data 2/2E/1h/p-AKT/p-akt merge.Tif
- Figure 2-source data 2/2E/1h/p-AKT/p-akt white.Tif
- Figure 2-source data 2/2E/1h/p-AKT/p-akt.Tif
- Figure 2-source data 2/2E/1h/p-ERK/
- Figure 2-source data 2/2E/1h/p-ERK/perk merge.Tif
- Figure 2-source data 2/2E/1h/p-ERK/perk white.Tif
- Figure 2-source data 2/2E/1h/p-ERK/perk.Tif
- Figure 2-source data 2/2E/1h/p-FGFR/
- Figure 2-source data 2/2E/1h/p-FGFR/1-pfgfr white.Tif
- Figure 2-source data 2/2E/1h/p-FGFR/1-pfgfr.Tif
- Figure 2-source data 2/2E/1h/p-FGFR/1-pfgfr2 merge.Tif
- Figure 2-source data 2/2E/1h/p-mTOR/
- Figure 2-source data 2/2E/1h/p-mTOR/1-mtor white.Tif
- Figure 2-source data 2/2E/1h/p-mTOR/1-pmtor merge.Tif
- Figure 2-source data 2/2E/1h/p-mTOR/1-pmtor.Tif
- Figure 2-source data 2/2E/1h/p-p38/
- Figure 2-source data 2/2E/1h/p-p38/p-p38 merge==.Tif
- Figure 2-source data 2/2E/1h/p-p38/p-p38 white==.Tif
- Figure 2-source data 2/2E/1h/p-p38/p-p38==.Tif
- Figure 2-source data 2/2E/1h/p-SHP2/
- Figure 2-source data 2/2E/1h/p-SHP2/1 pshp2 merge.Tif
- Figure 2-source data 2/2E/1h/p-SHP2/1 pshp2 white.Tif
- Figure 2-source data 2/2E/1h/p-SHP2/1 pshp2.Tif
- Figure 2-source data 2/2E/1h/p38/
- Figure 2-source data 2/2E/1h/p38/p38 merge.Tif
- Figure 2-source data 2/2E/1h/p38/p38 white.Tif
- Figure 2-source data 2/2E/1h/p38/p38.Tif
- Figure 2-source data 2/2E/1h/SHP2/
- Figure 2-source data 2/2E/1h/SHP2/1 shp2 merge.Tif
- Figure 2-source data 2/2E/1h/SHP2/1 shp2 white.Tif
- Figure 2-source data 2/2E/1h/SHP2/1 shp2.Tif
- Figure 2-source data 2/2E/48h/
- Figure 2-source data 2/2E/48h/AKT/
- Figure 2-source data 2/2E/48h/AKT/1 akt merge=.png
- Figure 2-source data 2/2E/48h/AKT/1 akt white=.Tif
- Figure 2-source data 2/2E/48h/AKT/1 akt=.Tif
- Figure 2-source data 2/2E/48h/ERK/
- Figure 2-source data 2/2E/48h/ERK/1 erk merge=.Tif
- Figure 2-source data 2/2E/48h/ERK/1 erk white=.Tif
- Figure 2-source data 2/2E/48h/ERK/1 erk=.Tif
- Figure 2-source data 2/2E/48h/FGFR2/
- Figure 2-source data 2/2E/48h/FGFR2/1 fgfr2 merge.Tif
- Figure 2-source data 2/2E/48h/FGFR2/1 fgfr2 white.Tif
- Figure 2-source data 2/2E/48h/FGFR2/1 fgfr2.Tif
- Figure 2-source data 2/2E/48h/GAPDH/
- Figure 2-source data 2/2E/48h/GAPDH/1 gap merge=.Tif
- Figure 2-source data 2/2E/48h/GAPDH/1 gap white=.Tif
- Figure 2-source data 2/2E/48h/GAPDH/1 gap=.Tif
- Figure 2-source data 2/2E/48h/mTOR/
- Figure 2-source data 2/2E/48h/mTOR/2-mtor merge=.Tif
- Figure 2-source data 2/2E/48h/mTOR/2-mtor white=.Tif
- Figure 2-source data 2/2E/48h/mTOR/2-mtor=.Tif
- Figure 2-source data 2/2E/48h/p-AKT/
- Figure 2-source data 2/2E/48h/p-AKT/p akt=.Tif
- Figure 2-source data 2/2E/48h/p-AKT/p akt==-.Tif
- Figure 2-source data 2/2E/48h/p-AKT/p akt===.Tif
- Figure 2-source data 2/2E/48h/p-ERK/
- Figure 2-source data 2/2E/48h/p-ERK/1 perk merge.Tif
- Figure 2-source data 2/2E/48h/p-ERK/1 perk white=.Tif
- Figure 2-source data 2/2E/48h/p-ERK/1 perk=.Tif
- Figure 2-source data 2/2E/48h/p-FGFR/
- Figure 2-source data 2/2E/48h/p-FGFR/1 pfgfr merge.Tif
- Figure 2-source data 2/2E/48h/p-FGFR/1 pfgfr white.Tif
- Figure 2-source data 2/2E/48h/p-FGFR/1 pfgfr.png
- Figure 2-source data 2/2E/48h/p-mTOR/
- Figure 2-source data 2/2E/48h/p-mTOR/1-PMTOR MERGE.Tif
- Figure 2-source data 2/2E/48h/p-mTOR/1-PMTOR WHITE.Tif
- Figure 2-source data 2/2E/48h/p-mTOR/1-PMTOR.Tif
- Figure 2-source data 2/2E/48h/p-p38/
- Figure 2-source data 2/2E/48h/p-p38/1 p-p38 merge=.png
- Figure 2-source data 2/2E/48h/p-p38/1 p-p38 white=.Tif
- Figure 2-source data 2/2E/48h/p-p38/1 p-p38=.Tif
- Figure 2-source data 2/2E/48h/p-SHP2/
- Figure 2-source data 2/2E/48h/p-SHP2/1-PSHP2 MERGE.Tif
- Figure 2-source data 2/2E/48h/p-SHP2/1-PSHP2.Tif
- Figure 2-source data 2/2E/48h/p-SHP2/2-PSHP2 WHITE.Tif
- Figure 2-source data 2/2E/48h/p38/
- Figure 2-source data 2/2E/48h/p38/p38 merge=.png
- Figure 2-source data 2/2E/48h/p38/p38 white=.Tif
- Figure 2-source data 2/2E/48h/p38/p38=.Tif
- Figure 2-source data 2/2E/48h/SHP2/
- Figure 2-source data 2/2E/48h/SHP2/shp2 merge.Tif
- Figure 2-source data 2/2E/48h/SHP2/shp2 white.Tif
- Figure 2-source data 2/2E/48h/SHP2/shp2.Tif
- Figure 2-source data 2/2F/
- Figure 2-source data 2/2F/1h/
- Figure 2-source data 2/2F/1h/AKT/
- Figure 2-source data 2/2F/1h/AKT/2 akt merge.Tif
- Figure 2-source data 2/2F/1h/AKT/2 akt white=.Tif
- Figure 2-source data 2/2F/1h/AKT/2 akt=.Tif
- Figure 2-source data 2/2F/1h/ERK/
- Figure 2-source data 2/2F/1h/ERK/1 ERK MERGE.Tif
- Figure 2-source data 2/2F/1h/ERK/1 ERK WHITE=.Tif
- Figure 2-source data 2/2F/1h/ERK/1 ERK=.Tif
- Figure 2-source data 2/2F/1h/FGFR2/
- Figure 2-source data 2/2F/1h/FGFR2/1 FGFR2 MERGE.Tif
- Figure 2-source data 2/2F/1h/FGFR2/1 FGFR2 WHITE.Tif
- Figure 2-source data 2/2F/1h/FGFR2/1 FGFR2.Tif
- Figure 2-source data 2/2F/1h/GAPDH/
- Figure 2-source data 2/2F/1h/GAPDH/1 GAP MERGE.Tif
- Figure 2-source data 2/2F/1h/GAPDH/1 GAP WHITE=.Tif
- Figure 2-source data 2/2F/1h/GAPDH/1 GAP=.Tif
- Figure 2-source data 2/2F/1h/mTOR/
- Figure 2-source data 2/2F/1h/mTOR/2 MROR WHITE=.Tif
- Figure 2-source data 2/2F/1h/mTOR/2 MTOR MERGE.Tif
- Figure 2-source data 2/2F/1h/mTOR/2 MTOR=.Tif
- Figure 2-source data 2/2F/1h/p-AKT/
- Figure 2-source data 2/2F/1h/p-AKT/p-akt merge.Tif
- Figure 2-source data 2/2F/1h/p-AKT/p-akt.png
- Figure 2-source data 2/2F/1h/p-AKT/p-pakt white.Tif
- Figure 2-source data 2/2F/1h/p-ERK/
- Figure 2-source data 2/2F/1h/p-ERK/1 PERK MERGE.Tif
- Figure 2-source data 2/2F/1h/p-ERK/2 PERK WHITE.Tif
- Figure 2-source data 2/2F/1h/p-ERK/2 PERK.png
- Figure 2-source data 2/2F/1h/p-FGFR/
- Figure 2-source data 2/2F/1h/p-FGFR/1 p-fgfr white.Tif
- Figure 2-source data 2/2F/1h/p-FGFR/1 pfgfr merge.Tif
- Figure 2-source data 2/2F/1h/p-FGFR/1 pfgfr.png
- Figure 2-source data 2/2F/1h/p-mTOR/
- Figure 2-source data 2/2F/1h/p-mTOR/1 PMTOR MERGE.Tif
- Figure 2-source data 2/2F/1h/p-mTOR/1 PMTOR.png
- Figure 2-source data 2/2F/1h/p-mTOR/2 PMTOR WHITE.Tif
- Figure 2-source data 2/2F/1h/p-p38/
- Figure 2-source data 2/2F/1h/p-p38/1 p-p38 merge.Tif
- Figure 2-source data 2/2F/1h/p-p38/1 p-p38 white=.Tif
- Figure 2-source data 2/2F/1h/p-p38/1 p-p38=.Tif
- Figure 2-source data 2/2F/1h/p-SHP2/
- Figure 2-source data 2/2F/1h/p-SHP2/1 PSHP2 MERGE.Tif
- Figure 2-source data 2/2F/1h/p-SHP2/2 PSHP2 WHITE=.Tif
- Figure 2-source data 2/2F/1h/p-SHP2/2 PSHP2=.Tif
- Figure 2-source data 2/2F/1h/p38/
- Figure 2-source data 2/2F/1h/p38/2 p38 merge.Tif
- Figure 2-source data 2/2F/1h/p38/2 p38 white=.Tif
- Figure 2-source data 2/2F/1h/p38/2 p38=.Tif
- Figure 2-source data 2/2F/1h/SHP2/
- Figure 2-source data 2/2F/1h/SHP2/2 SHP2 MERGE.Tif
- Figure 2-source data 2/2F/1h/SHP2/2 SHP2 WHITE.Tif
- Figure 2-source data 2/2F/1h/SHP2/2 SHP2.Tif
- Figure 2-source data 2/2F/48h/
- Figure 2-source data 2/2F/48h/AKT/
- Figure 2-source data 2/2F/48h/AKT/akt merge=.png
- Figure 2-source data 2/2F/48h/AKT/akt white=.Tif
- Figure 2-source data 2/2F/48h/AKT/akt=.Tif
- Figure 2-source data 2/2F/48h/ERK/
- Figure 2-source data 2/2F/48h/ERK/2 ERK MERGE=.png
- Figure 2-source data 2/2F/48h/ERK/2 ERK WHITE=.Tif
- Figure 2-source data 2/2F/48h/ERK/2 ERK=.Tif
- Figure 2-source data 2/2F/48h/FGFR2/
- Figure 2-source data 2/2F/48h/FGFR2/fgfr2 merge=.png
- Figure 2-source data 2/2F/48h/FGFR2/fgfr2 white=.Tif
- Figure 2-source data 2/2F/48h/FGFR2/fgfr2=.Tif
- Figure 2-source data 2/2F/48h/GAPDH/
- Figure 2-source data 2/2F/48h/GAPDH/1 gap MERGE.Tif
- Figure 2-source data 2/2F/48h/GAPDH/1 gap WHITE.Tif
- Figure 2-source data 2/2F/48h/GAPDH/1 gap.png
- Figure 2-source data 2/2F/48h/mTOR/
- Figure 2-source data 2/2F/48h/mTOR/2 MTOR MERGE.Tif
- Figure 2-source data 2/2F/48h/mTOR/2 MTOR WHITE=.Tif
- Figure 2-source data 2/2F/48h/mTOR/2 MTOR=.Tif
- Figure 2-source data 2/2F/48h/p-AKT/
- Figure 2-source data 2/2F/48h/p-AKT/p-akt merge=.jpg
- Figure 2-source data 2/2F/48h/p-AKT/p-akt white=.jpg
- Figure 2-source data 2/2F/48h/p-AKT/p-akt=.jpg
- Figure 2-source data 2/2F/48h/p-ERK/
- Figure 2-source data 2/2F/48h/p-ERK/1 perk merge.Tif
- Figure 2-source data 2/2F/48h/p-ERK/p-erk white=.jpg
- Figure 2-source data 2/2F/48h/p-ERK/p-erk=.jpg
- Figure 2-source data 2/2F/48h/p-FGFR/
- Figure 2-source data 2/2F/48h/p-FGFR/1 p-fgfr merge.Tif
- Figure 2-source data 2/2F/48h/p-FGFR/p-fgfr white=.jpg
- Figure 2-source data 2/2F/48h/p-FGFR/p-fgfr=.jpg
- Figure 2-source data 2/2F/48h/p-mTOR/
- Figure 2-source data 2/2F/48h/p-mTOR/1 PMTOR MERGE.Tif
- Figure 2-source data 2/2F/48h/p-mTOR/1 PMTOR WHITE.Tif
- Figure 2-source data 2/2F/48h/p-mTOR/1 PMTOR.png
- Figure 2-source data 2/2F/48h/p-p38/
- Figure 2-source data 2/2F/48h/p-p38/p-p38 merge==.Tif
- Figure 2-source data 2/2F/48h/p-p38/p-p38 white=.Tif
- Figure 2-source data 2/2F/48h/p-p38/p-p38=.Tif
- Figure 2-source data 2/2F/48h/p-SHP2/
- Figure 2-source data 2/2F/48h/p-SHP2/1 PSHP2 MERGE.Tif
- Figure 2-source data 2/2F/48h/p-SHP2/1 PSHP2 WHITE.Tif
- Figure 2-source data 2/2F/48h/p-SHP2/1 PSHP2.png
- Figure 2-source data 2/2F/48h/p38/
- Figure 2-source data 2/2F/48h/p38/p38 merge=.png
- Figure 2-source data 2/2F/48h/p38/p38 white=.Tif
- Figure 2-source data 2/2F/48h/p38/p38=.Tif
- Figure 2-source data 2/2F/48h/SHP2/
- Figure 2-source data 2/2F/48h/SHP2/SHP2 merge=.Tif
- Figure 2-source data 2/2F/48h/SHP2/SHP2 white=.Tif
- Figure 2-source data 2/2F/48h/SHP2/shp2=.Tif
