# Supplementary material for: Blocking SHP2 benefits FGFR2 inhibitor and overcomes its resistance in FGFR2-amplified gastric cancer
Source: eLife. 2026 Mar 23;14:RP104060. doi: 10.7554/eLife.104060 (PMC13008354; doi:10.7554/eLife.104060)
Supplement: Figure 3—source data 2. [file elife-104060-fig3-data2.zip]

Archive with 45 entries (33 files):
- Figure 3-source data2/
- Figure 3-source data2/AKT/
- Figure 3-source data2/AKT/akt merge.Tif
- Figure 3-source data2/AKT/akt white.Tif
- Figure 3-source data2/AKT/akt.Tif
- Figure 3-source data2/ERK/
- Figure 3-source data2/ERK/1 ERK MERGE.Tif
- Figure 3-source data2/ERK/1 ERK WHITE.Tif
- Figure 3-source data2/ERK/1 ERK.Tif
- Figure 3-source data2/FGFR2/
- Figure 3-source data2/FGFR2/fgfr2 merge==.Tif
- Figure 3-source data2/FGFR2/fgfr2 white=.Tif
- Figure 3-source data2/FGFR2/fgfr2==.Tif
- Figure 3-source data2/GAPDH/
- Figure 3-source data2/GAPDH/GAP MERGE.Tif
- Figure 3-source data2/GAPDH/GAP WHITE.Tif
- Figure 3-source data2/GAPDH/GAP.Tif
- Figure 3-source data2/mTOR/
- Figure 3-source data2/mTOR/mtor merge.Tif
- Figure 3-source data2/mTOR/mtor white.Tif
- Figure 3-source data2/mTOR/mtor.Tif
- Figure 3-source data2/p-AKT/
- Figure 3-source data2/p-AKT/pakt merge.Tif
- Figure 3-source data2/p-AKT/pakt white.Tif
- Figure 3-source data2/p-AKT/pakt.Tif
- Figure 3-source data2/p-ERK/
- Figure 3-source data2/p-ERK/1 PERK MERGE.Tif
- Figure 3-source data2/p-ERK/1 PERK WHITE.Tif
- Figure 3-source data2/p-ERK/1 PERK.Tif
- Figure 3-source data2/p-FGFR/
- Figure 3-source data2/p-FGFR/PFGFR MERGE.Tif
- Figure 3-source data2/p-FGFR/PFGFR WHITE.Tif
- Figure 3-source data2/p-FGFR/PFGFR.Tif
- Figure 3-source data2/p-mTOR/
- Figure 3-source data2/p-mTOR/pmtor merge.Tif
- Figure 3-source data2/p-mTOR/pmtor white.Tif
- Figure 3-source data2/p-mTOR/pmtor.Tif
- Figure 3-source data2/p-SHP2/
- Figure 3-source data2/p-SHP2/PSHP2 MERGE.Tif
- Figure 3-source data2/p-SHP2/PSHP2 WHITE.Tif
- Figure 3-source data2/p-SHP2/PSHP2.Tif
- Figure 3-source data2/SHP2/
- Figure 3-source data2/SHP2/1 shp2 merge.Tif
- Figure 3-source data2/SHP2/1 shp2 white.Tif
- Figure 3-source data2/SHP2/1 shp2.Tif
